# Supplementary material for: Advancing metagenome-assembled genome-based pathogen identification: unraveling the power of long-read assembly algorithms in Oxford Nanopore sequencing
Source: Microbiol Spectr. 2024 Apr 30;12(6):e00117-24. doi: 10.1128/spectrum.00117-24 (PMC11237517; doi:10.1128/spectrum.00117-24)
Supplement: Supplemental material — Tables S1-S70. [file spectrum.00117-24-s0002.xlsx]

## Sheet: Table S1
Relative abundance of each phylum in the simulated bacterial community on fresh spinach
Phylum	Family and/or genus	Relative abundance (%)	Representative microorganism	RefSeq assembly accession	GenBank assembly accession
Actinobacteria	Corynebacterineae	0.5	Rhodococcus biphenylivorans TG9	GCF_003288095.1	GCA_ 003288095.1
	Propionibacterineae	3.16	Propionibacterium freudenreichii FAM 14217	GCF_013205725.1	GCA_ 013205725.1
	Micrococcineae	1.69	Micrococcus luteus AS2	GCF_005280335.1	GCA_ 005280335.1
Acidobacteria	Gp4	2.46	Chloracidobacterium sp. N	GCF_018304765.1	GCA_ 018304765.1
	Gp6	3.22	Luteitalea pratensis DSM 100886	GCF_001618865.1	GCA_ 001618865.1
Deinococcus‐Thermus	Deinococcus spp.	3.59	Deinococcus ruber JCM 31311	GCF_014648095.1	GCA_ 014648095.1
Firmicutes	Exiguobacterium spp.	0.06	Exiguobacterium acetylicum AMCC 101217	GCF_008274845.1	GCA_ 008274845.1
Alpha-proteobacteria	Sphingomonadaceae	11.99	Sphingomonas alpina DSM 22537	GCF_009720245.1	GCA_ 009720245.1
	Rhizobiales	1.48	Bradyrhizobium arachidis CCBAU 051107	GCF_015291705.1	GCA_ 015291705.1
	Unclassified alpha-proteobacteria	4.63	Brevundimonas diminuta FDAARGOS 1026	GCF_016127655.1	GCA_ 016127655.1
	Methylobacterium spp.	1.48	Methylobacterium oryzae CBMB20	GCF_000757795.1	GCA_ 000757795.1
	Rhizobium spp.	1.48	Rhizobium sp. S41	GCF_001691455.1	GCA_ 001691455.1
Gamma-proteobacteria	Xanthomonadaceae	1.69	Xanthomonas oryzae pv. oryzicola YM15	GCF_001021915.1	GCA_ 001021915.1
	Enterobacteriaceae	17.82	Salmonella enterica Heidelberg CFSAN028008, Montevideo CFSAN087735, or Typhimurium CFSAN090786	N.A.a	GCA_006859485.1, GCA_005459345.1, or GCA_016274005.1
	Acinetobacter spp.	1.85	Acinetobacter oleivorans DR1	GCF_000196795.1	GCA_ 000196795.1
	Pseudomonadaceae	11.62	Pseudomonas fluorescens NCTC10038	GCF_900475215.1	GCA_ 900475215.1
	Stenotrophomonas spp.	0.39	Stenotrophomonas maltophilia NCTC10258	GCF_900475405.1	GCA_ 900475405.1
	Pantoea spp.	0.17	Pantoea ananatis LCFJ-001	GCF_016598655.1	GCA_ 016598655.1
Beta-proteobacteria	Comamonadaceae	2.78	Diaphorobacter ruginosibacter DSM 27467	GCF_014395975.1	GCA_ 014395975.1
	Unclassified beta‐proteobacteria	24.95	Massilia flava DSM 26639	GCF_009789595.1	GCA_ 009789595.1
	Burkholderiales	1.52	Rhizobacter gummiphilus NBRC 109400	GCF_002762215.1	GCA_ 002762215.1
	Ralstonia spp.	1.48	Ralstonia pickettii FDAARGOS 410	GCF_002393485.1	GCA_ 002393485.1
aN.A., not applicable.

## Sheet: Table S2
Relative abundance of each phylum in the simulated bacterial community in surface water
Phylum	Order	Relative abundance (%)	Representative microorganism	RefSeq assembly accession	GenBank assembly accession
Actinobacteria	Actinomycetales	7.89	Saccharopolyspora erythraea NRRL 2338	GCF_000062885.1	GCA_000062885.1
	Acidimicrobiales	1.32	Acidimicrobium ferrooxidans DSM 10331	GCF_000023265.1	GCA_000023265.1
Acidobacteria	Sphingobacteriales	13.16	Sphingobacterium psychroaquaticum SJ-25	GCF_004421025.1	GCA_004421025.1
Alpha-proteobacteria	Rhodospirillales	9.21	Magnetospirillum gryphiswaldense MSR-1	GCF_000513295.1	GCA_000513295.1
	Rhodobacterales	1.32	Pikeienuella piscinae RR4-56	GCF_011044155.1	GCA_011044155.1
	Rhizobiales	1.32	Blastochloris viridis ATCC 19567	GCF_001402875.1	GCA_001402875.1
Gamma-proteobacteria	Alteromonadales	14.47	Alteromonas naphthalenivorans SN2	GCF_000213655.1	GCA_000213655.1
	Pseudomonadales	2.63	Pseudomonas aeruginosa env207	GCF_000006765.1	GCA_000006765.1
	Aeromonadales	14.47	Tolumonas auensis DSM 9187	GCF_000023065.1	GCA_000023065.1
	Xanthomonadales	2.63	Lysobacter caseinilyticus KVB24	GCF_018406605.1	GCA_018406605.1
Beta-proteobacteria	Burkholderiales	5.26	Pandoraea norimbergensis DSM 11628	GCF_001465545.3	GCA_001465545.3
Cyanobacteria	Cyanobacteriaceae	15.79	Cyanobacterium aponinum PCC 10605	GCF_000317675.1	GCA_000317675.1
Bacteroidetes	Flavobacteriales	3.95	Gramella flava JLT2011	GCF_001951155.1	GCA_001951155.1
Planctomycetes	Planctomycetales	2.63	Planctopirus ephydatiae spb1	GCF_007752345.1	GCA_007752345.1
Verrucomicrobia	Puniceicoccales	3.95	Coraliomargarita akajimensis DSM 45221	GCF_000025905.1	GCA_000025905.1

## Sheet: Table S3
Quality of the Oxford Nanopore long reads of ZymoBIOMICS HMW DNA standard used to build the error models of R9.4.1 and R10.4 nanopore chemistries
Nanopore chemistry	Run accession number	Ligation sequencing kit	Platform	Total bases	Mean read length (bp)	Median read length (bp)	Mean read quality	Median read quality	N50	Mismatch rate	Insertion rate	Deletion rate	Error rate
R9.4.1	ERR7255742	SQK-LSK109	MinION	31995510818	3614.5	1063	13.8	14	13837	0.016233	0.009337	0.019823	0.045394
R10.4	ERR7287988	SQK-LSK112	PromethION	53221766826	2826.2	1058	15.9	15.8	7495	0.014363	0.006746	0.011833	0.032942

## Sheet: Table S4
Thirty genomes of Salmonella Heidelberg and 10 Salmonella genomes of different serotypes
Strains	GenBank assembly accession
CP001120	GCA_000020705.1
ABEL	GCA_000171315.1
24390	GCA_000486085.1
41584	GCA_000603665.1
N20134	GCA_000603765.1
RI-11-013988	GCA_000699605.1
CFSAN024773	GCA_000806745.1
CFSAN000444	GCA_000962005.1
86-0255	GCA_000962475.1
CVM_N44695	GCA_001241105.1
CVM_N51282	GCA_001246855.1
CE-R2-11-0435	GCA_001690075.1
CVM_N31386	GCA_001952325.1
CVM_N41751	GCA_001952475.1
T_NS-013	GCA_002926475.1
C_NS-028	GCA_002926555.1
T_NS-032	GCA_002926815.1
T_NS-017	GCA_002926845.1
1772	GCA_004309415.1
CVM_N4627	GCA_007761735.1
CFSAN000578	GCA_007910605.1
PNUSAS003642	GCA_008948165.1
PNUSAS010499	GCA_009193965.1
PNUSAS028719	GCA_009583255.1
CFSAN003472	GCA_010664145.1
CFSAN003480	GCA_010676665.1
SH14-001	GCA_010732775.1
ID102743	GCA_010788055.1
163_15	GCA_019402325.1
N18-03698	GCA_020014875.1
Salmonella Typhi Ty2	GCA_000007545.1
Salmonella Stanley NCTC5716	GCA_900475965.1
Salmonella Poona NCTC4840	GCA_900478385.1
Salmonella Paratyphi A CMCC50093	GCA_001045395.1
Salmonella Infantis 1326/28	GCA_000953495.1
Salmonella Indiana SI43	GCA_012053725.1
Salmonella Enteritidis 92-0392	GCA_002761055.1
Salmonella bongori 85-0051	GCA_006113225.2
Salmonella Bareilly CFSAN000224	GCA_018338855.1
Salmonella Agona SL483	GCA_000020885.1

## Sheet: Table S5
Thirty genomes of Salmonella Montevideo and 10 Salmonella genomes of different serotypes
Strains	GenBank assembly accession
OH_2009072675	GCA_000188495.2
507440-20	GCA_000188955.1
MB110209-0055	GCA_000189035.2
IA_2010008284	GCA_000189195.2
4441_H	GCA_000238435.2
42N	GCA_000238455.2
29N	GCA_000238475.2
ATCC_BAA710	GCA_000238535.2
SARB31	GCA_000238555.2
CT_02035278	GCA_000240805.2
CT_02035321	GCA_000240865.2
ATCC_8387	GCA_000486895.1
CFSAN004346	GCA_000505525.1
FVM_628064	GCA_000698655.1
USDA-ARS-USMARC-1921	GCA_000973665.1
CVM_N51288	GCA_001246955.1
CDC_08-1942	GCA_002761435.1
CDC_2011K-1674	GCA_002761455.1
CDC_2013K-0218	GCA_002761495.1
11TTU1216b	GCA_003591725.1
11TTU100TT	GCA_003591785.1
11TTUT471TT	GCA_003597365.1
FSIS11917224	GCA_007403545.1
FSIS11922740	GCA_007732375.1
FSIS11922325	GCA_007802415.1
779137	GCA_007857635.1
SAL-19-VL-LA-KS-0005	GCA_008541215.1
PNUSAS041272	GCA_008547795.1
2015K-0683	GCA_008730055.1
18505	GCA_008740015.1
Salmonella Typhi Ty2	GCA_000007545.1
Salmonella Stanley NCTC5716	GCA_900475965.1
Salmonella Poona NCTC4840	GCA_900478385.1
Salmonella Paratyphi A CMCC50093	GCA_001045395.1
Salmonella Infantis 1326/28	GCA_000953495.1
Salmonella Indiana SI43	GCA_012053725.1
Salmonella Enteritidis 92-0392	GCA_002761055.1
Salmonella bongori 85-0051	GCA_006113225.2
Salmonella Bareilly CFSAN000224	GCA_018338855.1
Salmonella Agona SL483	GCA_000020885.1

## Sheet: Table S6
Thirty genomes of Salmonella Typhimurium and 10 Salmonella genomes of different serotypes
Strains	GenBank assembly accession
ST1489	GCA_000465195.1
534036	GCA_004254045.1
436912	GCA_004266725.1
CVM_N17S515	GCA_005446765.1
AHD173	GCA_006075375.1
FSIS21924316	GCA_006752405.1
430341	GCA_007148665.1
412109	GCA_007211355.1
434312	GCA_007225675.1
582934	GCA_007302575.1
588493	GCA_007315475.1
MDH-2014-00716	GCA_007755175.1
CVM_N57533F	GCA_008409845.1
FSIS11813098	GCA_008504745.1
486525	GCA_008540555.1
60113	GCA_008733895.1
120640	GCA_008850885.1
PNUSAS001204	GCA_008867265.1
170386	GCA_008876705.1
HIY0068	GCA_009211725.1
PNUSAS014582	GCA_009301355.1
135155	GCA_009508715.1
16-SA02050	GCA_009636795.1
SSI_AA727	GCA_010207065.1
D36695-sc-2003763	GCA_010230235.1
D36448-sc-2003720	GCA_010237025.1
1940M_B-sc-2003993	GCA_010242655.1
11-00207-0	GCA_010265135.1
16-SA00747	GCA_010583445.1
VNB151-sc-2315230	GCA_900166885.1
Salmonella Typhi Ty2	GCA_000007545.1
Salmonella Stanley NCTC5716	GCA_900475965.1
Salmonella Poona NCTC4840	GCA_900478385.1
Salmonella Paratyphi A CMCC50093	GCA_001045395.1
Salmonella Infantis 1326/28	GCA_000953495.1
Salmonella Indiana SI43	GCA_012053725.1
Salmonella Enteritidis 92-0392	GCA_002761055.1
Salmonella bongori 85-0051	GCA_006113225.2
Salmonella Bareilly CFSAN000224	GCA_018338855.1
Salmonella Agona SL483	GCA_000020885.1

## Sheet: Table S7
Thirty genomes of Salmonella Choleraesuis and 10 Salmonella genomes of different serotypes
Strains	GenBank assembly accession
SC-B67	GCA_000008105.1
ATCC_10708	GCA_000487295.1
6	GCA_000487315.1
C500	GCA_000742815.1
04-0075	GCA_002044825.1
727798	GCA_007615075.1
446499	GCA_007784025.1
CFSAN000515	GCA_007910805.1
17-SA00575-0	GCA_009638675.1
IVB 651/79	GCA_010664315.1
937184	GCA_014582195.1
CFSAN107184	GCA_015527985.1
1583	GCA_018359665.1
1561	GCA_018359705.1
1556	GCA_018359725.1
1550	GCA_018359745.1
1631	GCA_018359785.1
CICC_21501	GCA_019990565.1
20-SA02033-0	GCA_020033115.1
20-SA02103-0	GCA_020033175.1
20-SA00098-0	GCA_020033495.1
20-SA00175-0	GCA_020033575.1
20-SA02108-0	GCA_020034025.1
20-SA00508-0	GCA_020034335.1
20-SA00981-0	GCA_020034435.1
20-SA00709-0	GCA_020038365.1
20-SA01746-0	GCA_020047575.1
20-SA02105-0	GCA_020047615.1
TUM12370	GCA_022846635.1
NCTC5735	GCA_900456705.1
Salmonella Typhi Ty2	GCA_000007545.1
Salmonella Stanley NCTC5716	GCA_900475965.1
Salmonella Poona NCTC4840	GCA_900478385.1
Salmonella Paratyphi A CMCC50093	GCA_001045395.1
Salmonella Infantis 1326/28	GCA_000953495.1
Salmonella Indiana SI43	GCA_012053725.1
Salmonella Enteritidis 92-0392	GCA_002761055.1
Salmonella bongori 85-0051	GCA_006113225.2
Salmonella Bareilly CFSAN000224	GCA_018338855.1
Salmonella Agona SL483	GCA_000020885.1

## Sheet: Table S8
Thirty genomes of Pseudomonas aeruginosa and 10 Pseudomonas genomes of different species
Strain	GenBank assembly accession
519119	GCA_007559105.1
AES1R	GCA_004355145.1
AG1	GCA_009662315.1
AR_0110	GCA_003204335.1
AR_0230	GCA_002968695.1
AR439	GCA_003073895.1
C7-25	GCA_902703215.1
DK2	GCA_000271365.1
F30658	GCA_001516265.1
FDAARGOS_570	GCA_003813025.1
H27930	GCA_001516325.2
JB2	GCA_003060845.1
N15-01092	GCA_003571505.1
NCGM257	GCA_001547955.1
Ocean-1155	GCA_002237405.1
PA_D2	GCA_001721765.1
PA7	GCA_000017205.1
PA83	GCA_002215345.1
PA99	GCA_009498355.1
Pa127	GCA_002205355.1
PABL048	GCA_003411785.2
PB350	GCA_002812905.2
PB368	GCA_002812845.1
SCVJan	GCA_001900225.1
T2436	GCA_009720405.1
T52373	GCA_001516005.1
UCBPP-PA14	GCA_000014625.1
VIT PC9	GCA_010694505.1
Y71	GCA_003408495.1
YL84	GCA_000524595.1
Pseudomonas entomophila L48	GCA_000026105.1
Pseudomonas furukawaii KF707	GCA_002355475.1
Pseudomonas kribbensis 46-2	GCA_003352185.1
Pseudomonas nunensis In5	GCA_024296925.1
Pseudomonas protegens CHA0	GCA_900560965.1
Pseudomonas putida NBRC 14164	GCA_000412675.1
Pseudomonas silesiensis A3	GCA_001661075.1
Pseudomonas solani Sm006	GCA_026072635.1
Pseudomonas tohonis TUM18999	GCA_012767755.2
Pseudomonas viciae 11K1	GCA_004786035.1

## Sheet: Table S9
Quality of the metagenome assemblies of the fresh spinach community containing Salmonella Heidelberg
Nanopore chemistry	Number of reads (million)	Assembler	Number of contigs	Total length (bp)	Length of the largest contig (bp)	N50	L50	Complete benchmarking universal single-copy orthologs (BUSCOs) (%)
R9.4.1	0.5	Canu	313	19394321	598670	115339	45	100
		Flye	205	85862151	7478984	2847872	9	100
		Raven	219	57017800	7000592	1547208	7	100
		Shasta	368	44304854	1362725	374178	31	100
		Unicycler	176	59086214	7476428	3549041	5	100
	1	Canu	320	18544524	563055	102454	53	100
		Flye	144	98026439	7479001	4735941	9	100
		Raven	203	80525238	7479948	3714754	8	100
		Shasta	379	66283033	6924862	1221485	9	100
		Unicycler	150	81576409	7479899	3715011	8	100
	2	Canu	N.A.a	N.A.	N.A.	N.A.	N.A.	N.A.
		Flye	118	103432888	9860250	5165656	8	100
		Raven	147	93623348	10427282	3972981	8	100
		Shasta	393	85703806	7485072	705044	21	100
		Unicycler	N.A.	N.A.	N.A.	N.A.	N.A.	N.A.
R10.4	0.5	Canu	435	18815017	664838	75346	70	100
		Flye	300	74216644	7479573	2632767	8	100
		Raven	231	42071629	5213887	954903	9	100
		Shasta	351	8450100	224999	42687	54	63
		Unicycler	339	39971177	1457653	174121	47	100
	1	Canu	439	17360120	693267	69015	70	100
		Flye	192	91760076	7479004	3712898	9	100
		Raven	229	64048533	6921672	2181206	7	100
		Shasta	532	42566746	1965605	264072	37	100
		Unicycler	201	64897203	7479729	2831999	6	100
	2	Canu	N.A.	N.A.	N.A.	N.A.	N.A.	N.A.
		Flye	137	100230351	7479033	4817007	9	100
		Raven	198	85198418	7480053	3548979	9	100
		Shasta	327	76169221	7484004	1752984	11	100
		Unicycler	N.A.	N.A.	N.A.	N.A.	N.A.	N.A.
aN.A., not applicable due to the uncompleted assembly process.
Comparison for number of contigs	P	P<0.005	P<0.05		Comparison for number of contigs	P	P<0.005	P<0.05		Comparison for number of contigs	P	P<0.005	P<0.05
Canu vs Flye	0.002	Yes	Yes		R9.4.1 vs R10.4	0.174	No	No		0.5 vs 1	0.768	No	No
Canu vs Raven	0.000633	Yes	Yes							0.5 vs 2	0.156	No	No
Canu vs Shasta	0.755	No	No							1 vs 2	0.233	No	No
Canu vs Unicycler	0.026	No	Yes
Flye vs Raven	0.483	No	No
Flye vs Shasta	0.002	Yes	Yes
Flye vs Unicycler	0.476	No	No
Raven vs Shasta	0.002	Yes	Yes
Raven vs Unicycler	0.754	No	No
Shasta vs Unicycler	0.019	No	Yes
Comparison for total length (bp)	P	P<0.005	P<0.05		Comparison for total length (bp)	P	P<0.005	P<0.05		Comparison for total length (bp)	P	P<0.005	P<0.05
Canu vs Flye	9.79e-07	Yes	Yes		R9.4.1 vs R10.4	0.267	No	No		0.5 vs 1	0.156	No	No
Canu vs Raven	0.000787	Yes	Yes							0.5 vs 2	0.000812	Yes	Yes
Canu vs Shasta	0.0389	No	Yes							1 vs 2	0.0358	No	Yes
Canu vs Unicycler	0.00248	Yes	Yes
Flye vs Raven	0.0369	No	Yes
Flye vs Shasta	0.0109	No	Yes
Flye vs Unicycler	0.00778	No	Yes
Raven vs Shasta	0.264	No	No
Raven vs Unicycler	0.473	No	No
Shasta vs Unicycler	0.65	No	No
Comparison for Length of the largest contig (bp)	P	P<0.005	P<0.05		Comparison for length of the largest contig (bp)	P	P<0.005	P<0.05		Comparison for Length of the largest contig (bp)	P	P<0.005	P<0.05
Canu vs Flye	0.001	Yes	Yes		R9.4.1 vs R10.4	0.397	No	No		0.5 vs 1	0.151	No	No
Canu vs Raven	0.001	Yes	Yes							0.5 vs 2	0.00725	No	Yes
Canu vs Shasta	0.071	No	No							1 vs 2	0.003	Yes	Yes
Canu vs Unicycler	0.029	No	Yes
Flye vs Raven	0.818	No	No
Flye vs Shasta	0.031	No	Yes
Flye vs Unicycler	0.762	No	No
Raven vs Shasta	0.068	No	No
Raven vs Unicycler	0.354	No	No
Shasta vs Unicycler	0.434	No	No
Comparison for N50	P	P<0.005	P<0.05		Comparison for N50	P	P<0.005	P<0.05		Comparison for N50	P	P<0.005	P<0.05
Canu vs Flye	0.000106	Yes	Yes		R9.4.1 vs R10.4	0.191	No	No		0.5 vs 1	0.157	No	No
Canu vs Raven	0.00412	Yes	Yes							0.5 vs 2	0.0169	No	Yes
Canu vs Shasta	0.091	No	No							1 vs 2	0.254	No	No
Canu vs Unicycler	0.029	No	Yes
Flye vs Raven	0.0784	No	No
Flye vs Shasta	8.57e-05	Yes	Yes
Flye vs Unicycler	0.135	No	No
Raven vs Shasta	0.00776	No	Yes
Raven vs Unicycler	0.928	No	No
Shasta vs Unicycler	0.0354	No	Yes
Comparison for L50	P	P<0.005	P<0.05		Comparison for L50	P	P<0.005	P<0.05		Comparison for L50	P	P<0.005	P<0.05
Canu vs Flye	7.18e-06	Yes	Yes		R9.4.1 vs R10.4	0.232	No	No		0.5 vs 1	0.593	No	No
Canu vs Raven	6.65e-06	Yes	Yes							0.5 vs 2	0.104	No	No
Canu vs Shasta	0.0122	No	Yes							1 vs 2	0.912	No	No
Canu vs Unicycler	0.0115	No	Yes
Flye vs Raven	0.145	No	No
Flye vs Shasta	0.0243	No	Yes
Flye vs Unicycler	0.352	No	No
Raven vs Shasta	0.021	No	Yes
Raven vs Unicycler	0.61	No	No
Shasta vs Unicycler	0.395	No	No
Comparison for complete BUSCOs	P	P<0.005	P<0.05		Comparison for complete BUSCOs	P	P<0.005	P<0.05		Comparison for complete BUSCOs	P	P<0.005	P<0.05
Canu vs Flye	1	No	No		R9.4.1 vs R10.4	0.317	No	No		0.5 vs 1	0.317	No	No
Canu vs Raven	1	No	No							0.5 vs 2	0.439	No	No
Canu vs Shasta	0.762	No	No							1 vs 2	1	No	No
Canu vs Unicycler	1	No	No
Flye vs Raven	1	No	No
Flye vs Shasta	0.699	No	No
Flye vs Unicycler	1	No	No
Raven vs Shasta	0.699	No	No
Raven vs Unicycler	1	No	No
Shasta vs Unicycler	0.762	No	No

## Sheet: Table S10
Quality of the metagenome assemblies of the fresh spinach community containing Salmonella Montevideo
Nanopore chemistry	Number of reads (million)	Assembler	Number of contigs	Total length (bp)	Length of the largest contig (bp)	N50	L50	Complete benchmarking universal single-copy orthologs (BUSCOs) (%)
R9.4.1	0.5	Canu	284	18424532	894347	112450	48	100
		Flye	155	86722225	7478972	2848012	9	100
		Raven	192	57454453	12539726	2004915	6	100
		Shasta	307	44776810	2139636	505982	21	-a
		Unicycler	156	59610611	7498209	2631290	6	100
	1	Canu	292	18659938	624312	106457	48	100
		Flye	99	96770070	7478974	4816967	9	100
		Raven	187	79785262	7479833	2847062	8	100
		Shasta	320	66525437	6924018	1407665	8	100
		Unicycler	142	81930120	7479941	3714961	8	100
	2	Canu	N.A.b	N.A.	N.A.	N.A.	N.A.	N.A.
		Flye	91	97406056	7478957	5165651	8	100
		Raven	189	80099544	7479876	2792199	9	100
		Shasta	329	66707419	6925041	1099369	9	100
		Unicycler	154	82002349	7479841	3592890	8	100
R10.4	0.5	Canu	417	17741692	290635	77977	70	100
		Flye	206	74332355	7479248	2632807	9	100
		Raven	218	42874148	6503670	658839	6	100
		Shasta	293	8538884	333140	54833	44	-
		Unicycler	309	40072689	3545120	186674	49	100
	1	Canu	417	18262920	283267	71092	75	100
		Flye	148	91517349	7479012	4097374	9	100
		Raven	201	63785321	7479617	2633276	7	100
		Shasta	515	41413364	1226263	231737	40	100
		Unicycler	186	64843601	7479714	3549015	6	100
	2	Canu	N.A.	N.A.	N.A.	N.A.	N.A.	N.A.
		Flye	133	100632681	7479042	4816958	9	100
		Raven	177	85808230	7809483	3616181	8	100
		Shasta	290	75951679	7484048	1133531	13	100
		Unicycler	N.A.	N.A.	N.A.	N.A.	N.A.	N.A.
a-, not available.
bN.A., not applicable due to the uncompleted assembly process.
Comparison for number of contigs	P	P<0.005	P<0.05		Comparison for number of contigs	P	P<0.005	P<0.05		Comparison for number of contigs	P	P<0.005	P<0.05
Canu vs Flye	0.000372	Yes	Yes		R9.4.1 vs R10.4	0.118	No	No		0.5 vs 1	0.952	No	No
Canu vs Raven	0.000797	Yes	Yes							0.5 vs 2	0.174	No	No
Canu vs Shasta	0.914	No	No							1 vs 2	0.345	No	No
Canu vs Unicycler	0.0113	No	Yes
Flye vs Raven	0.0119	No	Yes
Flye vs Shasta	0.002	Yes	Yes
Flye vs Unicycler	0.177	No	No
Raven vs Shasta	0.002	Yes	Yes
Raven vs Unicycler	0.03	No	Yes
Shasta vs Unicycler	0.03	No	Yes
Comparison for total length (bp)	P	P<0.005	P<0.05		Comparison for total length (bp)	P	P<0.005	P<0.05		Comparison for total length (bp)	P	P<0.005	P<0.05
Canu vs Flye	4.17e-07	Yes	Yes		R9.4.1 vs R10.4	0.308	No	No		0.5 vs 1	0.164	No	No
Canu vs Raven	0.000346	Yes	Yes							0.5 vs 2	0.00185	Yes	Yes
Canu vs Shasta	0.033	No	Yes							1 vs 2	0.0735	No	No
Canu vs Unicycler	0.00107	Yes	Yes
Flye vs Raven	0.0148	No	Yes
Flye vs Shasta	0.00376	Yes	Yes
Flye vs Unicycler	0.0131	No	Yes
Raven vs Shasta	0.176	No	No
Raven vs Unicycler	0.805	No	No
Shasta vs Unicycler	0.283	No	No
Comparison for Length of the largest contig (bp)	P	P<0.005	P<0.05		Comparison for length of the largest contig (bp)	P	P<0.005	P<0.05		Comparison for Length of the largest contig (bp)	P	P<0.005	P<0.05
Canu vs Flye	0.001	Yes	Yes		R9.4.1 vs R10.4	0.382	No	No		0.5 vs 1	0.597	No	No
Canu vs Raven	0.001	Yes	Yes							0.5 vs 2	0.118	No	No
Canu vs Shasta	0.0611	No	No							1 vs 2	0.097	No	No
Canu vs Unicycler	0.016	No	Yes
Flye vs Raven	0.065	No	No
Flye vs Shasta	0.033	No	Yes
Flye vs Unicycler	0.126	No	No
Raven vs Shasta	0.0303	No	Yes
Raven vs Unicycler	0.24	No	No
Shasta vs Unicycler	0.158	No	No
Comparison for N50	P	P<0.005	P<0.05		Comparison for N50	P	P<0.005	P<0.05		Comparison for N50	P	P<0.005	P<0.05
Canu vs Flye	9.45e-05	Yes	Yes		R9.4.1 vs R10.4	0.387	No	No		0.5 vs 1	0.0999	No	No
Canu vs Raven	0.0019	Yes	Yes							0.5 vs 2	0.0101	No	Yes
Canu vs Shasta	0.0502	No	No							1 vs 2	0.343	No	No
Canu vs Unicycler	0.016	No	Yes
Flye vs Raven	0.0219	No	Yes
Flye vs Shasta	5.37e-05	Yes	Yes
Flye vs Unicycler	0.126	No	No
Raven vs Shasta	0.00485	Yes	Yes
Raven vs Unicycler	0.662	No	No
Shasta vs Unicycler	0.082	No	No
Comparison for L50	P	P<0.005	P<0.05		Comparison for L50	P	P<0.005	P<0.05		Comparison for L50	P	P<0.005	P<0.05
Canu vs Flye	1.71e-05	Yes	Yes		R9.4.1 vs R10.4	0.289	No	No		0.5 vs 1	0.703	No	No
Canu vs Raven	1.44e-05	Yes	Yes							0.5 vs 2	0.0707	No	No
Canu vs Shasta	0.01	No	Yes							1 vs 2	0.96	No	No
Canu vs Unicycler	0.063	No	No
Flye vs Raven	0.0165	No	Yes
Flye vs Shasta	0.132	No	No
Flye vs Unicycler	0.177	No	No
Raven vs Shasta	0.0414	No	Yes
Raven vs Unicycler	0.931	No	No
Shasta vs Unicycler	0.177	No	No
Comparison for complete BUSCOs	P	P<0.005	P<0.05		Comparison for complete BUSCOs	P	P<0.005	P<0.05		Comparison for complete BUSCOs	P	P<0.005	P<0.05
Canu vs Flye	1	No	No		R9.4.1 vs R10.4	1	No	No		0.5 vs 1	1	No	No
Canu vs Raven	1	No	No							0.5 vs 2	1	No	No
Canu vs Shasta	1	No	No							1 vs 2	1	No	No
Canu vs Unicycler	1	No	No
Flye vs Raven	1	No	No
Flye vs Shasta	1	No	No
Flye vs Unicycler	1	No	No
Raven vs Shasta	1	No	No
Raven vs Unicycler	1	No	No
Shasta vs Unicycler	1	No	No

[truncated: 60 more sheets: Table S11, Table S12, Table S13, Table S14, Table S15, Table S16, Table S17, Table S18, Table S19, Table S20, Table S21, Table S22, Table S23, Table S24, Table S25, Table S26, Table S27, Table S28, Table S29, Table S30 …]
